# Supplementary material for: Proinflammatory Cytokine Preconditioning Enhances the Therapeutic Potency of Different Types of MSCs in Inflammation
Source: Int J Mol Sci. 2026 May 2;27(9):4090. doi: 10.3390/ijms27094090 (PMC13164479; doi:10.3390/ijms27094090)
Supplement: Supplementary file 1 [file ijms-27-04090-s001.zip]

Archive with 1 entries (1 files):
- ijms-4277664-supplementary.pdf
